# Supplementary material for: The Integration of Multiplex PCR Panel in the Management of Acute Bacterial Meningitis: A Mixed-Methods Study
Source: Microorganisms. 2026 Jun 5;14(6):1279. doi: 10.3390/microorganisms14061279 (PMC13304086; doi:10.3390/microorganisms14061279)
Supplement: Supplementary file 1 [file microorganisms-14-01279-s001.zip]

Archive with 1 entries (1 files):
- microorganisms-4322044-supplementary.pdf
